# Supplementary material for: Calpain-1 weakens the nuclear envelope and promotes the release of neutrophil extracellular traps
Source: Cell Commun Signal. 2024 Sep 9;22:435. doi: 10.1186/s12964-024-01785-6 (PMC11384698; doi:10.1186/s12964-024-01785-6)
Supplement: Supplementary file 1 — Supplementary Material 1. [file 12964_2024_1785_MOESM1_ESM.zip]

Archive with 3 entries (3 files):
- 2024-02 Calpain Nesprin Fig.S4A.avi
- 2024-02 Calpain Nesprin Fig.S4B.avi
- 2024-08 4d99e6df-ce57-40e4-b8f8-66d6397f92fc Supplementary data.docx
